# Supplementary material for: A Sox17 downstream gene Rasip1 is involved in the hematopoietic activity of intra-aortic hematopoietic clusters in the midgestation mouse embryo
Source: Inflamm Regen. 2023 Aug 8;43:41. doi: 10.1186/s41232-023-00292-4 (PMC10408172; doi:10.1186/s41232-023-00292-4)
Supplement: Supplementary file 1 — Additional file 1: Supplementary Table S1. Expression levels of genes examined in the Sox17 (GFP)+ CD45lowc-Kithigh cells and the Sox17 (GFP)- CD45lowc-Kithigh cells from the same set of E10.5 Sox17-GFP embryos. The values of FPKM+1 were used to calculate the ratio of gene expression levels between the Sox17 (GFP)+ CD45lowc-Kithigh cells and the Sox17 (GFP)- CD45lowc-Kithigh cells. FPKM: fragments per kilobase of transcript per million mapped reads. [file 41232_2023_292_MOESM1_ESM.xlsx]

## Sheet: select_genes.fpkm_tracking_2
Table S1.Genes expressed at high levels in Sox17 (GFP)+ CD45lowc-Kithigh cells of E10.5 Sox17-GFP embryo as compared with Sox17 (GFP)- CD45lowc-Kithigh cells.
Sox17+: Sox17 (GFP)+ CD45lowc-Kithigh cells of E10.5 Sox17-GFP embryo
Sox17-: Sox17 (GFP)- CD45lowc-Kithigh cells of E10.5 Sox17-GFP embryo
gene_id	Sox17+_FPKM	Sox17-_FPKM	(Sox17+_FPKM+1) /(Sox17-_FPKM+1)
Cldn5	506.969	1.09719	242.21
Sox18	367.02	1.9045	126.71
Aplnr	155.204	0.289233	121.16
Esam	235.852	1.69812	87.78
Rasip1	246.54	2.2964	75.09
Plvap	872.746	11.5105	69.84
Emcn	153.929	1.47105	62.7
8430408G22Rik	77.6983	0.283577	61.31
Ramp2	537.176	8.69054	55.54
Prl3b1	45.0038	0	46
Ecscr	147.862	2.82927	38.87
Gimap6	162.231	3.70526	34.69
Gja4	66.2964	0.996243	33.71
Tmem204	39.3161	0.20425	33.48
Mmrn2	30.6496	0.0645735	29.73
Sox17	28.045	0	29.05
Cdh5	28.345	0.0240164	28.66
Gngt2	56.3495	1.11875	27.07
S100a16	225.437	7.81858	25.68
Gng11	330.594	12.0248	25.46
Scarf1	53.0461	1.17689	24.83
Procr	40.1812	0.689864	24.37
Slfn2	47.7473	1.03113	24
Kcne3	55.7285	1.40883	23.55
Robo4	22.5497	0	23.55
Prnd	22.4283	0	23.43
Gimap4	32.8913	0.484564	22.83
Exoc3l	58.6677	1.68776	22.2
Thsd1	50.0783	1.32283	21.99
Nos3	22.7448	0.0839623	21.91
Fam167b	19.7985	0	20.8
Sox7	22.0081	0.110171	20.72
Gfi1	24.1364	0.219309	20.62
Cda	36.0115	0.826169	20.27
Smagp	209.313	10.2187	18.75
Ccm2l	35.5228	0.996833	18.29
Vwf	25.5207	0.47589	17.97
Tie1	121.446	6.27007	16.84
Arhgef15	18.1279	0.166645	16.4
Myzap	26.6692	0.696556	16.31
Pde2a	41.1574	1.6095	16.16
Adora2a	27.5572	0.794632	15.91
Myct1	18.3374	0.215277	15.91
Trim47	93.6845	5.1271	15.45
Ly6h	61.5574	3.05025	15.45
Upp1	82.049	4.41264	15.34
Cd93	25.1785	0.725714	15.17
Madcam1	14.0377	0	15.04
Flt4	14.8894	0.0739835	14.79
Dll4	14.0491	0.0306823	14.6
Nupr1	24.2995	0.74325	14.51
Eng	39.9569	1.91104	14.07
Bcl6b	15.2544	0.160537	14.01
Efna1	85.9358	5.20942	14
Klhl4	17.1362	0.333656	13.6
Prkcdbp	236.951	16.5006	13.6
Tmem255a	32.2322	1.46463	13.48
Neurl3	88.6902	5.67981	13.43
Kdr	45.2172	2.44395	13.42
Flt1	16.0118	0.3114	12.97
She	17.0104	0.412854	12.75
Rasgrp3	16.0876	0.348054	12.68
Gimap5	22.3998	0.850461	12.65
Ifitm3	301.587	24.227	11.99
Acvrl1	23.0859	1.06787	11.65
Gsg1	12.7072	0.188415	11.53
Ptrf	20.4898	0.920019	11.19
Gimap1	130.256	10.753	11.17
Clec14a	20.6523	0.999654	10.83
Prkch	33.9746	2.23646	10.81
Tcf15	118.419	10.0509	10.81
Adgrl4	27.279	1.64882	10.68
Cav1	24.2773	1.39475	10.56
Gpr182	11.4196	0.194139	10.4
Plxnd1	34.1084	2.39404	10.34
Tgm2	51.672	4.16196	10.2
Tek	27.7615	1.82705	10.17
Pecam1	64.5493	5.48955	10.1
Gja5	10.6206	0.156133	10.05
Pou5f1	18.5736	0.952196	10.03
N4bp3	69.2692	6.08785	9.91
Stab1	22.8016	1.40979	9.88
Hlf	9.41371	0.0803764	9.64
Cd27	11.7967	0.338083	9.56
Smpdl3b	20.2204	1.27723	9.32
Cd40	13.6463	0.60624	9.12
Cd34	544.694	59.6956	8.99
Ctla2a	49.0672	4.68288	8.81
Fam43a	49.0043	4.72907	8.73
S100a4	8.52166	0.0967811	8.68
Crip2	338.649	38.5372	8.59
S1pr1	53.1904	5.34607	8.54
Serpina3g	31.5815	2.85092	8.46
Cx3cl1	18.8547	1.3555	8.43
Clec1b	48.7182	5.03634	8.24
Adm	40.0261	4.05278	8.12
Calcrl	31.9904	3.12267	8
Tbx1	22.3614	1.94539	7.93
Ltb	19.0605	1.53626	7.91
Slco3a1	62.9687	7.25189	7.75
Pde4b	31.4953	3.22476	7.69
Gpihbp1	6.5306	0	7.53
Dppa5a	62.3067	7.53755	7.42
Car8	8.76698	0.339077	7.29
Hid1	14.8325	1.18145	7.26
Utf1	19.5473	1.85619	7.19
Exoc3l4	8.71369	0.350742	7.19
Hs3st1	12.2304	0.846693	7.16
Plac1	19.5036	1.86868	7.15
Ctsh	25.9081	2.80844	7.07
Icam2	219.22	30.2982	7.04
Ushbp1	5.9595	0	6.96
F2rl3	41.0731	5.09161	6.91
Cracr2b	17.424	1.67666	6.88
Cxcr3	8.22519	0.344233	6.86
Klf2	45.2674	5.79751	6.81
Grasp	21.7444	2.34483	6.8
Dppa3	26.5295	3.05664	6.79
Grap	48.2895	6.29473	6.76
Pdgfb	23.0411	2.56411	6.75
B3gnt3	6.31545	0.0966483	6.67
Tdh	10.732	0.77754	6.6
Rapgef3	7.00365	0.24182	6.45
Fgd5	13.7504	1.30036	6.41
Cyp26b1	5.92025	0.0808934	6.4
1810011O10Rik	23.644	2.89645	6.32
Gck	7.49445	0.35263	6.28
Slc9a3r2	93.1136	14.1413	6.22
Cd38	24.0617	3.06584	6.16
Bik	13.0764	1.28596	6.16
Rbmxl2	7.31176	0.364608	6.09
Ifitm1	260.038	41.9218	6.08
Sncg	30.1803	4.13132	6.08
Trf	66.922	10.3021	6.01
Notch4	8.63929	0.604102	6.01
Adcy4	12.3077	1.22241	5.99
Cmtm8	72.2741	11.262	5.98
Gm16897	26.2015	3.57272	5.95
Ripply3	20.1857	2.56356	5.95
Tmem88	125.821	20.4891	5.9
Gimap9	34.2531	4.98036	5.89
Zfp69	19.6159	2.50414	5.88
Rgs2	46.5725	7.12843	5.85
Scn1b	7.25323	0.414098	5.84
Bok	105.642	17.3003	5.83
Matk	17.0059	2.10096	5.81
Bvht	11.3405	1.1259	5.8
Capsl	7.38513	0.452965	5.77
Lrrc32	14.8421	1.75919	5.74
Ccl9	12.3182	1.35998	5.64
Plaur	32.6931	4.97931	5.63
Elk3	38.8824	6.15083	5.58
Tnfaip8l1	26.361	3.9132	5.57
Rbp2	4.88337	0.0636921	5.53
Afap1l1	41.6749	6.72285	5.53
Adgrf5	4.9276	0.0743211	5.52
AU021092	8.54516	0.732893	5.51
Ica1	51.7145	8.58697	5.5
Rhox6	10.1605	1.03828	5.48
Chst7	18.3453	2.60535	5.37
Fam171a2	27.5287	4.32135	5.36
Gchfr	26.8422	4.25468	5.3
Icam1	43.1065	7.32734	5.3
Rsad2	4.27707	0	5.28
Ctla2b	19.0419	2.80204	5.27
Rgl2	67.1984	12.054	5.22
Pde8a	5.87185	0.317232	5.22
Ttpa	14.0155	1.90744	5.16
Mogat2	62.1896	11.2882	5.14
Jag2	10.0274	1.16574	5.09
Gm13889	23.4653	3.81817	5.08
Lck	27.3682	4.61052	5.06
Limch1	11.5262	1.48657	5.04
Pcdh12	4.42165	0.0783711	5.03
Prcp	54.961	10.159	5.01
Klhl6	89.7802	17.1403	5
Selp	4.94424	0.193664	4.98
Dock6	12.4606	1.71522	4.96
Rhoj	56.5987	10.6786	4.93
Orai1	158.71	31.4759	4.92
Coro2b	8.47241	0.927284	4.91
2610203C22Rik	5.17735	0.257999	4.91
Dysf	6.49887	0.529832	4.9
Map4k2	16.9117	2.67926	4.87
Sgk1	32.9031	5.97363	4.86
Tspan18	43.5874	8.18201	4.86
Hoxa5	20.8707	3.53606	4.82
Apold1	5.13205	0.279775	4.79
Ehd2	25.7159	4.61164	4.76
Dok2	116.171	23.651	4.75
Arhgap27	18.4889	3.11272	4.74
Edn1	6.69865	0.630499	4.72
Ptk2b	26.9324	4.92855	4.71
Pi16	4.36901	0.142749	4.7
Rgs3	17.7808	3.02095	4.67
Tmem176b	230.132	49.0782	4.62
Mgst2	15.2604	2.52739	4.61
2310040G24Rik	6.39324	0.605449	4.61
Cav2	6.08653	0.544219	4.59
Capg	127.353	27.1031	4.57
S100a6	22.6633	4.19239	4.56
Ankrd37	46.7354	9.58066	4.51
Tlr12	6.44909	0.652052	4.51
Plk2	48.3734	9.98503	4.49
Csgalnact1	4.33985	0.193779	4.47
Fmo1	4.53555	0.239724	4.47
Tbkbp1	12.5758	2.04385	4.46
Igf2	349.456	77.9855	4.44
Lhx6	5.66496	0.507311	4.42
Mfng	159.127	35.2792	4.41
9930012K11Rik	17.7358	3.26344	4.39
Gprc5a	10.5876	1.64205	4.39
Rplp2-ps1	3.38547	0	4.39
Tmem176a	97.0188	21.3706	4.38
Arhgap18	14.7807	2.61116	4.37
Sh3tc1	12.9313	2.19019	4.37
Lyve1	4.74625	0.317022	4.36
Erg	7.1804	0.876198	4.36
Ptprm	7.01327	0.847461	4.34
Shisa8	6.3868	0.70521	4.33
Rasd1	9.94403	1.52821	4.33
AU021063	4.6405	0.313341	4.29
Lgals3bp	7.50912	0.981651	4.29
Ets2	53.0579	11.5914	4.29
Cebpb	228.595	52.9246	4.26
Tmem221	6.01501	0.649459	4.25
Lyl1	10.9243	1.80597	4.25
Hspa12b	18.9417	3.6937	4.25
Kif26a	6.19854	0.698972	4.24
Cpne8	20.137	3.99458	4.23
Apln	8.34649	1.21073	4.23
Flt3	5.50451	0.541601	4.22
Hes7	3.72481	0.123763	4.2
Tbxa2r	32.5596	7.00637	4.19
Osgin1	4.21547	0.250089	4.17
Col4a1	60.7497	13.8272	4.16
Card10	10.7499	1.82152	4.16
Pam	7.73672	1.10877	4.14
Klf7	21.147	4.36422	4.13
Ccdc85b	33.5078	7.38052	4.12
Ubtd1	44.8321	10.1498	4.11
Fxyd5	112.875	26.734	4.11
Grrp1	83.1189	19.5041	4.1
Pik3r6	7.4091	1.06175	4.08
Vegfc	16.2388	3.25282	4.05
H19	457.618	112.634	4.04
Ldb2	32.4018	7.28538	4.03
Npr1	6.20167	0.7882	4.03
Dusp2	117.142	28.3974	4.02
Hapln1	39.4644	9.07038	4.02
Sorbs3	59.4716	14.0523	4.02
Chst2	13.8381	2.72707	3.98
Kank3	22.2106	4.84078	3.97
Mycn	162.87	40.2469	3.97
Pkn3	16.3544	3.37174	3.97
Mmp15	6.58353	0.911453	3.97
Tnni2	19.8239	4.25971	3.96
Pear1	25.6978	5.76124	3.95
Arap3	18.3909	3.94286	3.92
Chad	4.7155	0.458678	3.92
Nkx2-3	33.084	7.70868	3.91
Fkbp7	29.4174	6.80164	3.9
Col4a2	49.9102	12.0678	3.9
Phlda2	21.0127	4.7023	3.86
Kcnq1	3.06941	0.0568544	3.85
Rhox9	8.78783	1.56968	3.81
Nts	2.91194	0.0286804	3.8
Lxn	91.5521	23.3541	3.8
Efcc1	3.9422	0.301535	3.8
Gap43	60.5621	15.2231	3.79
Hhex	99.1513	25.4161	3.79
Trpc3	7.19541	1.16363	3.79
Sigirr	23.922	5.59783	3.78
Arhgap31	4.3637	0.428799	3.75
Gm13546	2.74941	0	3.75
9230102K24Rik	2.74628	0	3.75
Serpinf1	137.737	36.101	3.74
Baiap2	21.0211	4.91951	3.72
Stat4	12.4164	2.60878	3.72
Lurap1l	5.42473	0.731561	3.71
Tm4sf1	8.08096	1.45077	3.71
Gm14207	2.69587	0	3.7
Tnfrsf9	3.22371	0.143537	3.69
1110032F04Rik	12.9066	2.76776	3.69
Relb	7.17977	1.22701	3.67
Lama4	9.16815	1.77247	3.67
Ptprb	2.66313	0	3.66
Galnt18	5.61177	0.806759	3.66
Parvb	4.46448	0.497209	3.65
Acy3	18.7536	4.42557	3.64
Rbp1	108.171	28.9893	3.64
C130074G19Rik	2.63769	0	3.64
Abi3	10.2896	2.10981	3.63
Ninj1	258.922	71.03	3.61
9030619P08Rik	2.59078	0	3.59
Hacd4	16.4726	3.86764	3.59
Dnd1	11.5579	2.50686	3.58
Tspan8	10.4866	2.21273	3.58
Shh	3.87214	0.36277	3.58
Lrp11	7.9639	1.51161	3.57
Cd109	4.72947	0.605418	3.57
2018-03-03	7.75283	1.45543	3.56
Htra3	9.11608	1.85405	3.54
Clu	43.3663	11.5964	3.52
Igfbp4	1090.32	310.293	3.51
Csn3	3.13772	0.183287	3.5
Igf1	16.1335	3.91002	3.49
Nmi	21.1495	5.35	3.49
Gatm	11.6885	2.64095	3.48
Ncoa7	9.01105	1.87531	3.48
Cdc42ep1	71.6463	19.8763	3.48
Abhd17a	650.11	186.134	3.48
Ppp1r13b	18.6199	4.64952	3.47
Tbc1d10c	17.8279	4.43403	3.46
Arpc3	514.072	147.719	3.46
Tcea2	10.9283	2.44618	3.46
Trpc6	4.06661	0.46696	3.45
Il3ra	11.4313	2.6084	3.45
Entpd1	5.22985	0.808685	3.44
Shank3	2.98964	0.159384	3.44
Stap2	10.016	2.20131	3.44
Als2cl	2.87741	0.127776	3.44
Hspg2	8.41176	1.73764	3.44
Ocln	8.61379	1.80579	3.43
Mctp1	8.30203	1.71549	3.43
Plxna4os1	2.8963	0.13935	3.42
Mapk3	102.075	29.2081	3.41
Egfl7	299.039	87.1155	3.41
Apoe	905.229	265.356	3.4
Serpina3f	2.58825	0.054775	3.4
S100a13	53.3421	15.0093	3.39
Adam15	49.8459	14.0274	3.38
Lars2	1013.9	299.069	3.38
Alox5ap	141.539	41.3965	3.36
Spi1	280.084	82.8314	3.35
Sox15	3.32422	0.291444	3.35
1110007C09Rik	88.3445	25.7037	3.35
Il15	10.1569	2.3352	3.35
Trim16	4.25578	0.579016	3.33
Bgn	27.9684	7.717	3.32
Sema6b	12.9305	3.1977	3.32
Gem	11.5508	2.78298	3.32
Ralb	183.772	54.7286	3.32
Dhh	2.55099	0.0719049	3.31
Zfp608	4.2848	0.596998	3.31
Gpr183	9.3088	2.12279	3.3
Il17rc	4.5396	0.682659	3.29
A330009N23Rik	2.75527	0.141879	3.29
Foxo1	15.1777	3.92395	3.29
Stard10	44.2888	12.7992	3.28
Lypd1	3.21416	0.284485	3.28
Lyz2	116.212	34.8959	3.27
Sorbs1	7.36448	1.56301	3.26
Gabarapl1	101.539	30.5317	3.25
Vaultrc5	8.40912	1.90125	3.24
Capns1	70.7459	21.1379	3.24
Lpar6	37.8403	10.9871	3.24
Clec11a	6.43801	1.29599	3.24
Dapk2	12.5995	3.20172	3.24
Stmn2	7.42505	1.6032	3.24
Hrct1	2.23611	0	3.24
Vat1	3.71746	0.45797	3.24
Lbp	19.2254	5.25121	3.24
Hoxa9	16.7513	4.53152	3.21
Col18a1	137.499	42.2526	3.2
Ptpn18	36.9471	10.8612	3.2
Mef2c	35.8676	10.5549	3.19
Ttc9	2.90663	0.225643	3.19
Esm1	2.29071	0.0326583	3.19
Prkd2	25.3145	7.25932	3.19
Enpp3	4.06683	0.591237	3.18
Ctsw	3.20203	0.322566	3.18
Chmp4b	20.0346	5.62512	3.17
Cd200r1	14.4273	3.8814	3.16
Pwwp2b	9.83756	2.43341	3.16
Slc25a45	21.095	6.02314	3.15
Tfpi	52.1794	15.9468	3.14
Matn1	2.72704	0.18863	3.14
Rras	69.0978	21.3565	3.14
Ifitm2	985.747	314.488	3.13
Il12a	8.16015	1.92899	3.13
Wasf2	22.4993	6.56487	3.11
Sipa1	87.1514	27.4118	3.1
Abcc9	2.84622	0.244845	3.09
Man1c1	17.6007	5.02127	3.09
2810025M15Rik	190.963	61.1962	3.09
Pglyrp1	7.94133	1.90007	3.08
Rarg	6.37914	1.3946	3.08
Sh2d3c	56.447	17.6427	3.08
Dmtn	4.18804	0.685773	3.08
Map3k11	78.4299	24.8252	3.08
Pcdh17	2.44724	0.121594	3.07
Arhgap25	13.1073	3.59311	3.07
Ctdsp1	7.08618	1.63612	3.07
Crip1	163.027	52.942	3.04
Tspan4	240.511	78.7719	3.03
Nr4a1	7.03814	1.66315	3.02
Hmgn5	14.089	4.02206	3
Sh2b3	28.1177	8.70068	3
Tubb6	327.309	108.492	3
Arhgef3	7.6756	1.90066	2.99
Dok4	41.1351	13.1056	2.99
Sult1a1	2.05367	0.0248367	2.98
Mmd	58.1374	18.8977	2.97
Kctd12b	2.99215	0.34331	2.97
Tgfbr2	18.3347	5.51156	2.97
Cela1	12.2983	3.48487	2.97
Cd9	173.916	58.0869	2.96
Cdkl1	2.67102	0.241731	2.96
Tmem163	3.97339	0.683076	2.95
Pon2	62.7014	20.5759	2.95
Fxyd7	3.3413	0.471535	2.95
Tnfaip2	16.7909	5.04101	2.95
Foxa1	2.54649	0.208154	2.94
Gpr4	3.90541	0.680763	2.92
Tmsb4x	5564.69	1908.38	2.91
Dppa4	3.91701	0.687749	2.91
Nudt14	146.537	49.6659	2.91
Hpgd	13.6148	4.01935	2.91
Colgalt2	1.98174	0.0241692	2.91
Pla2g16	6.75828	1.66682	2.91
Cd200	4.31231	0.828609	2.91
Trim25	8.48593	2.26994	2.9
Fam89a	11.5398	3.32762	2.9
Vasp	83.7389	28.2852	2.89
Fam212a	268.53	92.2063	2.89
Myo18a	9.65656	2.69964	2.88
Rhox5	21.7403	6.89884	2.88
Pglyrp2	5.48318	1.2536	2.88
Il15ra	2.99513	0.39045	2.87
Tab2	18.0428	5.63686	2.87
Avpi1	46.8988	15.6985	2.87
Nckap5l	9.89575	2.81794	2.85
Irak3	4.53476	0.941716	2.85
Rab38	33.762	11.1958	2.85
Tnfrsf1a	93.8841	32.3358	2.85
Smpdl3a	10.1449	2.9172	2.85
Adamts13	8.54487	2.37839	2.83
Cnrip1	22.8884	7.47505	2.82
Zfp36l2	44.7965	15.2576	2.82
Rab5c	57.0893	19.6628	2.81
Nfkbie	8.24345	2.28983	2.81
C1qtnf6	8.75609	2.47247	2.81
Bst2	73.7569	25.6113	2.81
Hmga2	68.8697	23.8939	2.81
Crlf2	18.488	5.95463	2.8
Npdc1	18.4471	5.94515	2.8
Cdc42ep2	9.50634	2.75382	2.8
Rcsd1	38.8745	13.2614	2.8
Ppic	281.306	100.119	2.79
Stx4a	38.5101	13.1908	2.78
Gm17745	4.2916	0.907181	2.77
Mall	1.77431	0	2.77
Cgnl1	4.01448	0.812769	2.77
Cmtm3	146.879	52.519	2.76
Hist1h1d	22.1452	7.38626	2.76
Ctdspl	11.998	3.71099	2.76
Guca1a	5.42216	1.33312	2.75
Eva1b	72.9853	25.8948	2.75
Rnf125	14.8141	4.75877	2.75
Itga5	36.0196	12.4905	2.74
BC028528	19.0279	6.32107	2.74
Slc35e4	15.721	5.11236	2.74
Nr0b2	4.58519	1.04377	2.73
Aqp1	2.74219	0.371289	2.73
Lyz1	10.7016	3.29922	2.72
Txnip	59.277	21.1473	2.72
Ihh	2.16522	0.163024	2.72
Tmem37	25.8411	8.86994	2.72
Stab2	1.71042	0	2.71
Tmsb10	2156.89	795.847	2.71
Mmrn1	15.0412	4.93473	2.7
Samsn1	47.3687	16.912	2.7
Il11ra1	76.2634	27.616	2.7
Slc18a1	3.63129	0.719549	2.69
A230050P20Rik	4.16145	0.921493	2.69
Ets1	22.7498	7.87064	2.68
4930577N17Rik	8.03172	2.38278	2.67
Ly6a	2.68611	0.380645	2.67
Cyb5a	282.719	105.284	2.67
Rab27a	11.8056	3.79803	2.67
Lgals9	118.547	43.7956	2.67
St3gal1	11.1779	3.5655	2.67
Cish	8.7422	2.6529	2.67
Inf2	2.97472	0.493147	2.66
Rftn1	19.763	6.80227	2.66
Bmyc	156.51	58.2423	2.66
Cbfa2t3	8.00412	2.38891	2.66
Sod1	262.698	98.4116	2.65
Col15a1	1.64866	0	2.65
Cox4i2	27.7661	9.88082	2.64
Epas1	2.40694	0.292152	2.64
Rab12	35.5353	12.8573	2.64
Nmb	10.4743	3.35928	2.63
Notch1	11.1302	3.60931	2.63
Ptp4a3	152.323	57.4447	2.62
Timp3	23.9194	8.50275	2.62
Prlr	1.62058	0	2.62
Mansc1	2.16957	0.211724	2.62
Lipt2	69.0698	25.8025	2.61
Tagln2	951.977	363.993	2.61
Vash1	4.02037	0.928086	2.6
Snrk	17.5371	6.12051	2.6
B4galt4	18.2408	6.40041	2.6
Wasl	25.7654	9.3018	2.6
Egln3	35.6361	13.1021	2.6
Pcdhga5	2.27254	0.260701	2.6
Nfkbia	44.4453	16.6271	2.58
Ms4a6d	4.41885	1.10573	2.57
Gdpd5	14.9056	5.18719	2.57
Egfl8	2.08893	0.206374	2.56
Cd47	186.636	72.3152	2.56
Peg13	7.91526	2.48965	2.55
Bbc3	17.4884	6.26121	2.55
Igfbp3	63.9216	24.5109	2.54
Hsd3b7	26.7414	9.9047	2.54
Tspan14	134.934	52.6342	2.53
Rasgrp2	25.9489	9.64162	2.53
Slc22a18	3.06988	0.608469	2.53
Fhod1	2.24965	0.285083	2.53
Prr5l	17.3173	6.2471	2.53
Abcg1	4.61883	1.22336	2.53
Irf2bp2	25.5674	9.51707	2.53
Mgat4b	119.541	46.7505	2.52
Lysmd2	21.6083	7.95805	2.52
Acer2	12.7266	4.47032	2.51
4632428N05Rik	9.94744	3.36414	2.51
Spn	9.12865	3.04071	2.51
Rab11a	167.19	66.144	2.5
Pea15a	75.8669	29.7267	2.5
Ppap2a	20.3531	7.54624	2.5
BC049762	3.76236	0.908726	2.5
Pik3c2b	3.53531	0.820668	2.49
Cd59a	13.9495	5.00429	2.49
Eva1a	7.15059	2.27461	2.49
Tpst2	150.725	59.9744	2.49
Shroom2	2.99753	0.607554	2.49
Rbpms	175.168	69.8804	2.49
Pabpc1	381.042	152.97	2.48
Elk4	4.75071	1.32263	2.48
Slc23a2	7.30887	2.3564	2.48
Gimap8	1.49339	0.00990877	2.47
Acsf2	6.90008	2.20217	2.47
Dok1	18.2226	6.80167	2.46
Adgra3	7.57739	2.48265	2.46
Plp2	156.642	63.0357	2.46
Cmbl	5.57004	1.66957	2.46
Bahcc1	2.56172	0.448361	2.46
Dcaf15	18.7209	7.03326	2.45
Fabp1	2.18954	0.299976	2.45
Grcc10	510.815	207.622	2.45
Bace2	1.90785	0.185894	2.45
Tmem120b	12.23	4.39849	2.45
Tcl1	2.41939	0.396184	2.45
Sptbn1	17.3137	6.47868	2.45
Rsc1a1	7.08551	2.30365	2.45
Rab35	17.163	6.43078	2.44
Ap2s1	464.745	190.246	2.44
Ldlrad4	2.57383	0.47089	2.43
Rhob	29.0675	11.3858	2.43
Adgrg3	46.0138	18.3689	2.43
B3gnt8	9.978	3.52669	2.43
Hfe	7.35925	2.44773	2.42
Fkbp1a	809.231	333.268	2.42
Itga6	27.553	10.7848	2.42
Hdac7	20.9365	8.07653	2.42
Pald1	26.4914	10.3752	2.42
Fbrs	5.57294	1.72004	2.42
Tmem173	35.9528	14.2968	2.42
Ubald2	30.4587	12.0568	2.41
Maff	4.1615	1.14226	2.41
Snx20	13.7273	5.11557	2.41
Casp4	1.78193	0.156025	2.41
Rabac1	215.078	88.8055	2.41
Plec	6.36039	2.06141	2.4
Vav3	8.61776	3.00071	2.4
Cd276	33.2329	13.2442	2.4
Gcnt2	9.53932	3.39008	2.4
Lsm14b	9.76951	3.49161	2.4
Nrgn	37.1063	14.8952	2.4
Cryl1	19.7291	7.66523	2.39
1700112E06Rik	3.82011	1.01578	2.39
Tmem259	25.7675	10.1966	2.39
5033406O09Rik	10.6933	3.89271	2.39
Dnaic1	1.5631	0.0741232	2.39
Epha2	4.70367	1.39272	2.38
Cd81	491.94	205.859	2.38
Rwdd2a	7.42557	2.53591	2.38
Kctd17	28.8458	11.5357	2.38
Ripk3	94.2622	39.0239	2.38
Gstk1	24.8708	9.87026	2.38
Hoxb8	2.88129	0.630992	2.38
Inpp4b	3.5033	0.893405	2.38
Art4	12.6919	4.75902	2.38
Ppp1r9b	10.4711	3.826	2.38
Slc16a13	29.7134	11.9229	2.38
Ly6c1	1.93074	0.234016	2.37
Klf13	12.9006	4.85576	2.37
Sepp1	67.4033	27.8265	2.37
Ppap2b	20.1713	7.92776	2.37
Enc1	4.25227	1.21637	2.37
Gstm3	2.52767	0.489268	2.37
Adipor2	24.3683	9.7209	2.37
Zfp467	12.281	4.61493	2.37
F11r	82.2686	34.221	2.36
Cebpd	29.6194	11.9529	2.36
Ptgis	21.8797	8.68664	2.36
B4galt5	12.2544	4.61574	2.36
Cd200r4	2.80702	0.613628	2.36
Pdzk1ip1	18.2755	7.18777	2.35
Akr1c12	3.90291	1.08589	2.35
Crtap	95.8159	40.328	2.34
Cd151	36.5212	15.021	2.34
Gm684	3.19339	0.790604	2.34
Ldlrap1	43.1865	17.872	2.34
Smtn	29.8463	12.1884	2.34
Arhgef7	5.36222	1.72093	2.34
Fes	32.231	13.2206	2.34
BC037034	6.13256	2.05563	2.33
Dusp3	9.12462	3.33801	2.33
Nfic	8.64411	3.13377	2.33
Socs1	18.89	7.53171	2.33
Prelid2	57.5197	24.1019	2.33
Hist2h2ac	29.5654	12.1129	2.33
Fam124b	1.32991	0	2.33
Gdpd3	1.49701	0.0718446	2.33
Pabpc4	28.2965	11.585	2.33
Amotl1	3.76005	1.04539	2.33
Adgre5	16.8907	6.70303	2.32
Cables1	12.1364	4.67042	2.32
Ier3	31.9663	13.2431	2.31
Pla2g6	23.3281	9.52215	2.31
Slc39a1	5.08176	1.63173	2.31
Hmg20b	34.5665	14.3926	2.31
Ccnjl	34.6243	14.4216	2.31
Akt1s1	143.874	61.7231	2.31
Tnfrsf25	7.17352	2.53935	2.31
Srgap1	2.42177	0.486142	2.3
Pim3	82.1282	35.1175	2.3
Smpd5	1.66203	0.158208	2.3
Pnp	53.6868	22.7984	2.3
Dhcr24	16.7417	6.72473	2.3
Ifngr1	74.3773	31.851	2.29
Prrc2a	5.55068	1.85655	2.29
Ntan1	104.307	44.9326	2.29
Stox1	1.61826	0.142965	2.29
Ces2b	1.28866	0	2.29
C130050O18Rik	2.36824	0.472327	2.29
Gramd1a	26.1798	10.8865	2.29
Gbx2	15.7964	6.34707	2.29
Kif2a	6.9139	2.46201	2.29
5730408K05Rik	4.8044	1.54957	2.28
Ltbr	55.011	23.6084	2.28
Mark4	10.5963	4.09598	2.28
P3h3	13.911	5.55389	2.28
Vamp5	66.8493	28.8253	2.27
Ehd4	29.9631	12.6178	2.27
Ppp1r18	37.6208	16.0197	2.27
Tfap4	3.91858	1.16957	2.27
Ascl2	3.53066	0.998688	2.27
Rab26os	9.86526	3.80437	2.26
Ncf2	51.0192	22.0025	2.26
Fam181b	91.7707	40.053	2.26
Sh3pxd2b	4.54873	1.45636	2.26
Zdhhc12	58.7725	25.4682	2.26
Rin1	2.56217	0.577611	2.26
Fkbp11	49.6867	21.4673	2.26
Ass1	1.25503	8.78e-05	2.25
Caskin2	8.3581	3.15456	2.25
Tmem26	2.31578	0.474607	2.25
Git1	45.9762	19.9102	2.25
Tdrp	4.95141	1.65042	2.25
Npr3	2.06584	0.365948	2.24
Krt7	7.49512	2.78564	2.24
Cers4	5.5988	1.94079	2.24
Irf1	12.2935	4.93847	2.24
Anxa2	268.099	119.551	2.23
Nudt16	12.9473	5.25062	2.23
Klhl35	1.69678	0.21102	2.23
Lrrc8a	6.62436	2.42484	2.23
Ndufa8	487.976	218.807	2.22
Laptm4b	120.736	53.742	2.22
Lyn	35.4006	15.3713	2.22
Tspan9	35.1805	15.3037	2.22
Cdk18	7.84109	2.98705	2.22
1500011K16Rik	31.0884	13.4799	2.22
Zfp710	14.7136	6.10858	2.21
Max	48.3124	21.3261	2.21
Fmnl1	10.4129	4.18116	2.2
Ssbp4	155.789	70.1942	2.2
Gtdc1	4.19117	1.35826	2.2
Rhof	12.5477	5.16135	2.2
Abl2	4.24862	1.38982	2.2
Gm266	26.0545	11.3186	2.2
Hyi	10.555	4.26203	2.2
S100a10	271.664	123.212	2.2
Cst3	701.573	319.349	2.19
Atf3	9.5708	3.82033	2.19
B230112J18Rik	1.19245	0	2.19
P2ry1	5.67134	2.04558	2.19
Ece2	104.901	47.3926	2.19
AI854703	2.21805	0.472296	2.19
Tmem63a	10.7914	4.39629	2.19
Tax1bp3	171.001	77.8236	2.18
BC029722	7.83167	3.04802	2.18
Cic	3.23004	0.940749	2.18
Ccdc101	77.4264	34.9992	2.18
Ugt1a7c	1.92729	0.344748	2.18
4930486L24Rik	1.85307	0.310824	2.18
Ikzf2	3.8946	1.24929	2.18
Mtus1	9.72073	3.92722	2.18
Fam84b	15.5299	6.59769	2.18
Stim1	12.6826	5.29036	2.18
Chd4	25.4149	11.1458	2.17
Map4k4	8.58456	3.40805	2.17
Fmnl3	14.1695	5.98035	2.17
Disc1	1.61868	0.205239	2.17
Pqlc1	26.4619	11.6495	2.17
Crtc3	4.5582	1.56677	2.17
Pet117	2.79198	0.751898	2.16
Folr1	1.52335	0.165877	2.16
Tbc1d4	5.7571	2.12576	2.16
Prickle3	11.4498	4.7629	2.16
Rhog	154.095	70.8526	2.16
Ptpn22	3.44969	1.06223	2.16
Hoxb5	12.4811	5.24829	2.16
Mblac1	14.7235	6.29238	2.16
Ier2	250.131	115.513	2.16
Jup	29.6522	13.2294	2.15
Rpph1	15.4613	6.66269	2.15
Rock2	8.33294	3.34623	2.15
Crmp1	37.682	17.0155	2.15
Erf	3.8006	1.23913	2.14
Aard	8.09652	3.2469	2.14
S100a11	274.389	127.762	2.14
Mmp25	1.13794	0	2.14
Smim24	13.7143	5.88356	2.14
Ski	10.5324	4.39581	2.14
Ssu2	1.25285	0.0550439	2.14
Armcx4	2.2381	0.516459	2.14
Gm5111	1.46641	0.155716	2.13
Nr2c2ap	94.1263	43.6075	2.13
Arl11	5.40888	2.00565	2.13
Shfm1	864.55	405.032	2.13
Ttyh3	14.0615	6.06665	2.13
Kcnj14	3.22719	0.983581	2.13
Ccl6	7.99889	3.22345	2.13
Lrrc34	4.39303	1.53265	2.13
Homer3	26.8082	12.0602	2.13
Serpinb8	2.0653	0.441271	2.13
Akr1c13	10.6581	4.48476	2.13
Fli1	46.5061	21.3509	2.13
B9d2	114.455	53.3263	2.13
Arhgap23	7.39475	2.95035	2.13
Cyth4	39.5447	18.0805	2.12
Hist1h2bc	14.5863	6.34483	2.12
Ly6g6d	1.63615	0.245866	2.12
Sycn	1.11519	0	2.12
Samd1	11.8457	5.07444	2.11
Zfp503	6.29878	2.45146	2.11
Atox1	424.644	200.546	2.11
D8Ertd82e	7.13023	2.85214	2.11
Zbtb11os1	7.94199	3.23682	2.11
Gm5643	121.966	57.3479	2.11
Fam219a	1.41166	0.145478	2.11
Ccdc60	1.59674	0.234124	2.1
Cpsf4l	1.67156	0.26979	2.1
Plekhb1	2.45854	0.646654	2.1
Myo6	3.62281	1.2012	2.1
2210013O21Rik	76.2611	35.8666	2.1
Xpa	14.9697	6.62135	2.1
0610010K14Rik	288.538	137.234	2.09
Klf9	2.07655	0.468928	2.09
Tnk2	5.45861	2.08493	2.09
Cbx6	9.57831	4.05635	2.09
Mbd6	2.78596	0.809956	2.09
Kcnip3	6.39257	2.5344	2.09
Dpcd	52.8013	24.7302	2.09
Pmepa1	3.89985	1.34459	2.09
AI467606	40.9906	19.0952	2.09
Krtcap2	517.484	247.19	2.09
Mkl1	6.98239	2.82107	2.09
Hilpda	49.5584	23.2207	2.09
E130310I04Rik	2.07876	0.475219	2.09
Dusp16	2.87464	0.858368	2.08
BC005537	10.593	4.56366	2.08
Sh3bgrl3	700.829	335.833	2.08
Emp3	104.995	49.8797	2.08
Bola2	583.136	279.505	2.08
Mgmt	32.3528	15.0189	2.08
Mpzl1	141.288	67.3795	2.08
Ackr2	1.12732	0.0226794	2.08
Fam102a	14.1498	6.2879	2.08
Mef2a	9.11877	3.86869	2.08
Ugt1a6b	1.07566	0	2.08
Fscn1	167.207	80.107	2.07
Ggh	30.205	14.0549	2.07
Bckdha	94.4917	45.0762	2.07
Mcam	22.4199	10.3021	2.07
Mn1	4.53854	1.67612	2.07
Fas	2.06301	0.480046	2.07
Rap2a	16.6562	7.53511	2.07
Fam217a	1.57542	0.245267	2.07
Oit3	1.77435	0.341781	2.07
B2m	259.657	125.111	2.07
Ptpn23	2.60027	0.743164	2.07
Apbb1ip	4.52684	1.67733	2.06
Mmp28	2.78924	0.836931	2.06
Ppp1r16b	3.14197	1.009	2.06
Nepn	1.20671	0.0703805	2.06
St8sia1	2.06943	0.48903	2.06
Tpm4	465.531	225.412	2.06
Kifc3	4.14492	1.49697	2.06
Pcbd1	42.5184	20.1318	2.06
Mesdc1	18.6827	8.56256	2.06
Nfkb1	21.5134	9.93873	2.06
Fzd9	11.4159	5.03265	2.06
Mospd2	5.05026	1.94309	2.06
Mest	932.071	452.93	2.06
Bcl11a	27.9382	13.0804	2.06
Dkkl1	1.86805	0.395928	2.05
Necab2	3.18426	1.03669	2.05
Plekho1	38.8865	18.4407	2.05
Ptpre	8.85669	3.80739	2.05
Naf1	3.20246	1.05269	2.05
Wipf1	4.06958	1.47866	2.05
Plod1	46.0632	22.0288	2.04
Slco2b1	2.05835	0.496657	2.04
Rpp21	114.082	55.3308	2.04
Ptms	25.2633	11.856	2.04
Slc43a2	7.02203	2.92838	2.04
Il16	7.84975	3.33393	2.04
Clta	405.357	198.021	2.04
Hoxa4	4.15851	1.52663	2.04
Paqr7	8.08829	3.45232	2.04
Ung	5.77257	2.31822	2.04
Gm826	1.17788	0.0675636	2.04
Irf2	7.3178	3.07728	2.04
Ggta1	14.107	6.40836	2.04
Rin3	11.4254	5.09986	2.04
Ptgs1	87.7218	42.6056	2.03
Pcdh1	4.95891	1.9306	2.03
Cdx2	1.69821	0.327274	2.03
Klrb1c	1.35451	0.159294	2.03
Slc6a6	27.1482	12.8686	2.03
Vipr2	1.79704	0.379587	2.03
Scarletltr	2.71568	0.834802	2.03
Elmsan1	5.84481	2.38039	2.02
Tfpi2	1.71287	0.339958	2.02
Rasgef1b	10.0414	4.45483	2.02
Vim	539.095	265.877	2.02
6430548M08Rik	2.06123	0.513432	2.02
Angpt1	13.6588	6.24896	2.02
Arhgef28	3.36508	1.15986	2.02
1500012F01Rik	21.057	9.91501	2.02
Enho	30.2962	14.5028	2.02
Rn45s	4056.32	2009.66	2.02
Gsn	61.7161	30.0867	2.02
Klk8	66.5116	32.5095	2.01
Uqcc2	492.773	244.166	2.01
Cited1	16.9944	7.93521	2.01
Grik5	5.25902	2.10914	2.01
Qdpr	182.901	90.3535	2.01
Setd1a	1.99748	0.489102	2.01
Gna11	53.0557	25.8606	2.01
Arl8a	38.8711	18.8199	2.01
Tns2	4.55633	1.76428	2.01
Rgl1	15.0706	7.0019	2.01
Diap1	7.00994	2.99032	2.01
Dusp27	1.49111	0.241602	2.01
Magee2	3.85303	1.41933	2.01
Gm16548	1.46675	0.231614	2
BC002163	138.581	68.7573	2
Tsc22d4	88.9085	43.9587	2
Dab2ip	5.00286	2.00232	2
Hist1h2ae	261.907	130.626	2
Gpx4	736.263	368.133	2
Tspan6	173.227	86.2601	2
Piezo2	1.97087	0.487987	2
Snhg6	45.0266	22.0589	2
Gatad1	16.2922	7.66619	2
Selm	44.054	21.6323	1.99
A630033H20Rik	1.11753	0.0638202	1.99
Prrg2	23.4864	11.3089	1.99
Pelo	23.4649	11.3014	1.99
Anxa5	160.214	80.0708	1.99
Rhoc	143.222	71.6388	1.99
Mecom	6.00334	2.52915	1.98
Abhd8	61.2099	30.354	1.98
Trib1	7.3175	3.19311	1.98
Tmem205	57.2991	28.3918	1.98
Hnrnpa0	35.0366	17.1718	1.98
Lalba	0.982978	0	1.98
Wbscr27	4.3017	1.67488	1.98
Ddx17	25.9641	12.6047	1.98
Dtnbp1	121.46	60.7872	1.98
Piezo1	16.3364	7.75538	1.98
Hoxb4	1.6848	0.35627	1.98
Slc7a7	6.42729	2.75478	1.98
Lmo2	236.069	119.022	1.98
Bcr	3.60398	1.33165	1.97
Sat1	74.2489	37.1102	1.97
Trp53	352.41	178.107	1.97
Ephb4	50.4485	25.1125	1.97
Saysd1	8.15282	3.64598	1.97
Rtkn	14.4218	6.82943	1.97
Slc17a5	5.51566	2.30821	1.97
Fam129b	22.9186	11.1526	1.97
Nov	1.22596	0.131246	1.97
Prex1	15.5147	7.40229	1.97
Mrps6	191.492	96.9544	1.97
Sox4	152.54	77.1339	1.97
Tnip1	8.85327	4.01429	1.97
Runx1	16.8073	8.07258	1.96
Cln3	20.9657	10.2073	1.96
Fam98c	47.229	23.6086	1.96
Tead4	1.76044	0.409467	1.96
Nos2	0.95737	0	1.96
Klhl3	1.11512	0.0807274	1.96
Slc7a8	8.51231	3.86074	1.96
Ppp1r14b	789.215	402.854	1.96
Htra1	2.52681	0.802851	1.96
Tll1	1.34666	0.199682	1.96
Slc50a1	49.4825	24.8103	1.96
Svil	3.27344	1.1855	1.96
Cib1	156.821	79.7367	1.95
Cyp4b1	1.24366	0.148237	1.95
Btg3	3.00038	1.04741	1.95
Serpinb6b	6.7904	2.99073	1.95
Tmem159	30.2501	15.0128	1.95
Tex19.1	1.44416	0.253179	1.95
Rpl35	3293.17	1688.9	1.95
Sec14l2	1.54125	0.305095	1.95
Tmem91	2.34896	0.720904	1.95
Pon3	10.254	4.78797	1.94
Cfp	2.59139	0.847562	1.94
Plagl1	12.7161	6.05716	1.94
9930014A18Rik	9.67148	4.4955	1.94
Dcbld1	15.469	7.48538	1.94
Trib3	11.4745	5.42765	1.94
Cxx1a	7.67004	3.46877	1.94
Chchd1	309.39	159.072	1.94
Gm19757	8.12294	3.70624	1.94
AA413626	0.937433	0	1.94
1110001J03Rik	194.573	99.9743	1.94
Gtf2i	50.0821	25.3822	1.94
Pdap1	52.4507	26.6648	1.93
Znrf1	27.0572	13.5221	1.93
Trim41	2.4944	0.80869	1.93
Clec4g	1.48956	0.288897	1.93
Wtip	47.9649	24.3565	1.93
Git2	9.86276	4.6372	1.93
Gm6213	1.21063	0.148781	1.92
Gale	45.0434	22.9279	1.92
Arpc1b	449.764	233.274	1.92
Nfatc1	11.1542	5.31848	1.92
Gm20594	148.905	76.9384	1.92
Csf1	2.77209	0.961325	1.92
Crisp3	1.06582	0.0742006	1.92
Snx8	17.0643	8.39617	1.92
Map7d1	20.8776	10.3869	1.92
Pfn1	4651.59	2421.64	1.92
Sptssa	152.242	78.8042	1.92
Yy1	12.9336	6.26078	1.92
Cr1l	59.8471	30.7122	1.92
Slc29a1	135.12	69.9447	1.92
Pemt	22.0434	11.0182	1.92
Exosc6	279.164	145.175	1.92
Gtsf1l	1.17101	0.132847	1.92
Snx3	415.775	216.492	1.92
Hdac4	3.59443	1.39788	1.92
Cfl1	3181.27	1660.7	1.92
Ndufb4	374.998	195.612	1.91
Prex2	2.11399	0.628663	1.91
BC064078	2.71103	0.941317	1.91
Cd44	22.0218	11.0512	1.91
Ccdc85c	4.79858	2.03658	1.91
Phf14	10.4054	4.97433	1.91
Naa38	182.031	94.8763	1.91
Flrt2	4.15907	1.70251	1.91
Dock9	2.84131	1.0124	1.91
Pgls	467.603	244.651	1.91
Elmo1	12.9187	6.2999	1.91
Rps15a-ps6	10.2553	4.90321	1.91
Emilin1	150.651	78.5595	1.91
Ank	13.9963	6.86894	1.91
1700040L02Rik	1.17463	0.141528	1.91
Mrps15	167.485	87.4541	1.9
Rassf2	7.28588	3.3504	1.9
Ggnbp1	1.71843	0.427346	1.9
Xiap	4.61392	1.94863	1.9
Oas1a	1.98549	0.568452	1.9
2310010J17Rik	2.55264	0.86721	1.9
Rps4l	549.475	288.609	1.9
Zeb1	4.38342	1.83237	1.9
2310047M10Rik	3.662	1.45319	1.9
Myl6	1351.43	710.932	1.9
2410015M20Rik	153.781	80.4974	1.9
Rpl38	2981.68	1569.81	1.9
Psenen	234.534	123.076	1.9
Ddit4	5.84179	2.60421	1.9
Msi2	3.07861	1.14969	1.9
Snx9	47.9753	24.8339	1.9
Susd3	24.5027	12.4528	1.9
Il27	0.894836	0	1.89
Rab29	18.4167	9.24948	1.89
A630072M18Rik	4.53808	1.92381	1.89
Gamt	26.3093	13.4253	1.89
Gnb2	226.662	119.287	1.89
Shisa5	63.7514	33.2131	1.89
Yif1b	265.054	139.578	1.89
Triobp	45.4922	23.5689	1.89
Ptpn6	117.069	61.3946	1.89
Zc3h7b	2.31939	0.754812	1.89
Map3k12	16.0435	8.01205	1.89
Nt5c	152.37	80.1062	1.89
Sqrdl	4.12806	1.713	1.89
Hist1h4f	0.889698	0	1.89
Pomgnt2	18.979	9.57612	1.89
Srpx2	1.31831	0.227977	1.89
Rell1	8.73431	4.16054	1.89
Celf2	12.8974	6.368	1.89
Clca1	1.12689	0.127928	1.89
Phf2	3.47823	1.37518	1.89
Hyal2	165.833	87.4973	1.89
Arhgef5	2.27187	0.736002	1.88
Mpp1	20.9694	10.6629	1.88
Abhd6	9.80693	4.73807	1.88
Gmfg	81.4984	42.8142	1.88
Iffo2	1.99799	0.592543	1.88
Exosc5	272.728	144.444	1.88
Rbm43	25.3451	12.9993	1.88
Fam221a	2.46976	0.844856	1.88
Impdh1	38.6555	20.0983	1.88
Ccdc107	47.9367	25.045	1.88
Aim2	2.82967	1.0386	1.88
Anxa4	8.13213	3.86809	1.88
Pcdhga10	1.90368	0.54791	1.88
Cdyl2	3.41481	1.35528	1.87
Arhgap29	14.1772	7.09824	1.87
Per1	2.10502	0.656866	1.87
Nrp2	9.2434	4.46773	1.87
Rilpl1	18.9483	9.65016	1.87
Phf19	2.04185	0.62415	1.87
Serf2	161.866	85.9913	1.87
Rapgef5	2.33706	0.783171	1.87
Stxbp1	7.00196	3.27625	1.87
Atp2b4	1.46307	0.316309	1.87
Taok2	9.93191	4.84494	1.87
Mmp2	83.8719	44.3841	1.87
Eid2	62.0121	32.7139	1.87
Cdr2l	15.7312	7.95187	1.87
Cpd	7.78511	3.70136	1.87
Txn1	403.373	215.507	1.87
Atp5e	838.083	448.296	1.87
Pum2	5.92703	2.71029	1.87
Dlc1	1.92231	0.565841	1.87
Aamdc	24.2505	12.536	1.87
Fam107b	66.5359	35.2051	1.87
Rps17	1905.5	1021.63	1.86
9430038I01Rik	20.6831	10.642	1.86
Tmem265	2.7266	1.00104	1.86
Parp9	3.60347	1.47222	1.86
Eln	2.18604	0.711877	1.86
Sost	0.937228	0.0414179	1.86
Large	2.48537	0.875554	1.86
Cpne2	9.08829	4.43065	1.86
Dnajc15	143.893	77.0257	1.86
Alg14	37.6293	19.8074	1.86
Anks1	8.04838	3.87513	1.86
Arl4c	2.42491	0.846106	1.86
Slfn9	3.39068	1.36778	1.85
Sertad1	55.0624	29.2333	1.85
Itpr1	2.18948	0.720147	1.85
Eif4ebp1	361.272	194.57	1.85
A930005H10Rik	12.0573	6.04891	1.85
Kdm6b	3.91792	1.65537	1.85
Baz2a	4.3895	1.91245	1.85
9430020K01Rik	4.4078	1.92267	1.85
Tpra1	34.6361	18.261	1.85
Usf2	18.0453	9.2953	1.85
Cox7a1	4.79727	2.13468	1.85
Tox	6.00804	2.78979	1.85
Bptf	1.98209	0.612652	1.85
Fdx1l	130.434	70.1181	1.85
Mamdc2	7.16915	3.42078	1.85
Arhgef9	2.72231	1.01579	1.85
Slc25a41	0.902888	0.0305372	1.85
Rcan3	5.51868	2.53065	1.85
Nme2	1143.35	618.899	1.85
Gng5	1093.67	592.085	1.85
Sltm	9.01101	4.42431	1.85
2410006H16Rik	78.2388	41.935	1.85
Cyct	0.845186	0	1.85
Gnai2	529.681	286.75	1.84
Mtdh	69.824	37.4292	1.84
Ppbp	3.13609	1.24451	1.84
Cox14	133.962	72.2903	1.84
2310034G01Rik	2.12941	0.700727	1.84
Gtpbp6	32.9596	17.4583	1.84
Gjb3	6.44241	3.04812	1.84
Macrod2	5.30306	2.42932	1.84
Ttr	0.837779	0	1.84
Rps27rt	1005.49	546.825	1.84
Ankrd29	1.7163	0.479831	1.84
Spr	141.632	76.7426	1.83
Tcf4	12.6726	6.45466	1.83
Ubald1	33.4905	17.819	1.83
Nfix	1.10635	0.149438	1.83
Rnasek	171.156	92.9959	1.83
Tmem256	359.264	195.764	1.83
Rpl12	1058.42	577.678	1.83
Layn	3.05397	1.21457	1.83
Atg9b	1.04716	0.118556	1.83
Ccdc125	2.26144	0.782282	1.83
Adat3	19.0347	9.95293	1.83
Acot2	3.12109	1.25568	1.83
Tgfb1	81.8655	44.3657	1.83
Zfp865	1.91942	0.598381	1.83
2310009B15Rik	46.6385	25.0892	1.83
Erp29	272.216	148.71	1.82
L3hypdh	7.12278	3.45189	1.82
Rbakdn	1.00921	0.101286	1.82
Was	10.2953	5.19142	1.82
Rtn4	10.542	5.32797	1.82
Dusp6	46.5065	25.0469	1.82
Rad21	27.3796	14.562	1.82
Mphosph8	8.5923	4.26552	1.82
Ipo11	63.7261	34.5388	1.82
Myo1c	18.5252	9.72406	1.82
Junb	56.59	30.6745	1.82
Swap70	24.8804	13.2351	1.82
Rps6ka3	6.11804	2.91637	1.82
Mgat1	70.542	38.3742	1.82
Ssh2	3.51711	1.48751	1.82
Mxd4	15.912	8.31891	1.81
Purb	10.0052	5.06523	1.81
Plekhh3	5.73675	2.71434	1.81
Gemin7	252.655	138.87	1.81
Anxa3	65.8474	35.8759	1.81
Atg101	119.431	65.4379	1.81
Accs	4.75599	2.17944	1.81
Mtss1l	4.50036	2.0383	1.81
Ppm1j	4.24065	1.89553	1.81
Hint2	83.5229	45.7063	1.81
1700119H24Rik	0.8094	0	1.81
Ccdc53	48.8826	26.5982	1.81
Kcnk12	13.1658	6.83953	1.81
Rpl36	2102.59	1163.32	1.81
Zfp341	1.10929	0.167715	1.81
Ppap2c	56.8329	31.023	1.81
Fchsd2	6.76085	3.2982	1.81
Gas2l3	3.39772	1.43598	1.81
Ndufb2	313.801	173.387	1.81
Rps28	1608.75	891.103	1.8
Rpl36a	697.319	386.437	1.8
Ssna1	207.269	114.615	1.8
Il27ra	1.20452	0.223787	1.8
Cnnm4	2.81312	1.11709	1.8
AA467197	0.800601	0	1.8
Ppdpf	300.359	166.372	1.8
Polr2f	487.697	270.422	1.8
Gm15545	3.76791	1.64911	1.8
Plcl2	8.29653	4.16528	1.8
F5	1.28885	0.272153	1.8
Schip1	19.5268	10.4133	1.8
Tmem59	278.958	154.664	1.8
Taok1	2.97115	1.20863	1.8
Pxdc1	9.72848	4.9716	1.8
Mrpl34	341.815	189.863	1.8
Tmem170	4.0177	1.79509	1.8
Cdv3	64.9018	35.7114	1.8
Krtap17-1	0.913168	0.0661835	1.79
Zdhhc8	5.99484	2.90067	1.79
Nova2	1.04109	0.138428	1.79
Sh3glb2	49.1965	26.9974	1.79
5830454E08Rik	1.80895	0.566809	1.79
Syce2	127.405	70.6326	1.79
Mapk12	21.3352	11.4628	1.79
Col11a2	0.881365	0.0498251	1.79
Serf1	95.623	52.9255	1.79
Pkp4	4.27249	1.94293	1.79
Zfyve21	59.4191	32.7406	1.79
Med29	33.3652	18.2003	1.79
Dnmt3b	74.3803	41.1658	1.79
Sntb1	2.78183	1.11589	1.79
Abcc1	16.084	8.56083	1.79
Vldlr	1.9207	0.634724	1.79
Stk10	3.39335	1.45911	1.79
Adssl1	16.4588	8.77259	1.79
Iqsec1	1.97559	0.666387	1.79
Inpp1	12.2926	6.44527	1.79
Agtrap	11.7969	6.17332	1.78
Trim56	1.80232	0.570937	1.78
Tdrd7	4.75501	2.23011	1.78
Mnt	2.36152	0.888737	1.78
Gm11974	16.0244	8.56591	1.78
Tusc1	6.84065	3.40913	1.78
Ccnk	2.31614	0.865435	1.78
1110059G10Rik	4.91993	2.3303	1.78
Spry4	1.93479	0.65114	1.78
BC029214	13.1318	6.95116	1.78
Arl6ip5	63.3484	35.207	1.78
Pkmyt1	37.9954	20.9447	1.78
Ctdnep1	45.5414	25.1917	1.78
Cox6c	776.814	436.929	1.78
Colgalt1	73.043	40.6911	1.78
Clspn	4.9062	2.32563	1.78
Ikzf1	7.36563	3.7138	1.77
Akr1b10	23.5374	12.8311	1.77
Socs5	8.26844	4.22876	1.77
Zdhhc1	9.76748	5.07525	1.77
F10	6.18711	3.05646	1.77
Rpl30	110.777	62.0898	1.77
Trim6	7.33531	3.7053	1.77
Tmem184b	54.1373	30.1282	1.77
Pigt	21.1993	11.535	1.77
Mid2	0.942622	0.096983	1.77
T	0.801332	0.017345	1.77
Sh3bp5	17.1088	9.22823	1.77
Rtf1	9.4929	4.92673	1.77
Itsn2	11.5188	6.07331	1.77
Adamtsl2	0.972399	0.114523	1.77
Cltb	29.7763	16.3908	1.77
Rps20	1740.57	983.188	1.77
Tet3	5.84564	2.86876	1.77
Tm6sf1	31.6532	17.4548	1.77
Insr	4.69814	2.22046	1.77
Rnaseh2c	349.816	197.368	1.77
Ltc4s	6.49869	3.2429	1.77
Il21r	3.55864	1.58026	1.77
Rpl10a	679.86	384.417	1.77
Pam16	121.005	68.0665	1.77
Thap3	21.9537	11.9941	1.77
Rps16	1885.2	1066.94	1.77
Hmox2	86.6364	48.6308	1.77
Rarres1	0.764503	0	1.76
Izumo4	3.2404	1.4049	1.76
Mettl24	5.29382	2.57076	1.76
Nap1l2	1.48788	0.411525	1.76
2310061I04Rik	32.6631	18.1011	1.76
Gm35612	2.29567	0.870386	1.76
Ostf1	76.4669	42.9784	1.76
Ptpn12	7.12945	3.6169	1.76
Vwa1	4.57572	2.16914	1.76
Lix1l	4.04328	1.86712	1.76
Tes	73.7268	41.4831	1.76
Twf2	157.707	89.2359	1.76
Gm5512	9.12996	4.76134	1.76
S100a5	1.19469	0.249506	1.76
1700101I11Rik	1.01383	0.14688	1.76
Mdfi	3.34559	1.47501	1.76
Nrarp	42.5299	23.7979	1.76
Imp3	245.214	139.267	1.76
Ifnar2	52.4602	29.462	1.75
Zfp36	25.3002	13.9896	1.75
Ift57	13.4604	7.24821	1.75
Smim11	126.729	71.8768	1.75
Prnp	42.0362	23.5555	1.75
Tbc1d9b	25.4987	14.1237	1.75
Tmem255b	0.752051	0	1.75
Alyref2	11.3923	6.07433	1.75
Rybp	8.92854	4.67212	1.75
U2af1	423.707	241.693	1.75
Pcgf5	19.4021	10.6617	1.75
Cnn2	394.35	225.135	1.75
D330041H03Rik	4.61731	2.21456	1.75
Sh3gl1	135.687	77.2219	1.75
Klf6	22.4182	12.4067	1.75
Peli2	3.40203	1.52033	1.75
Gpr84	7.42713	3.82494	1.75
Phactr2	6.96271	3.56009	1.75
Camkk2	8.25106	4.29863	1.75
Chmp2a	128.801	73.3614	1.75
Parp12	2.65471	1.09384	1.75
Actr2	23.6782	13.1424	1.74
1810043H04Rik	119.153	67.8869	1.74
Rnf135	9.95173	5.27968	1.74
Acin1	13.1914	7.13808	1.74
Tbc1d13	2.81155	1.18593	1.74
Arid1a	11.4125	6.12047	1.74
Vgll4	69.1658	39.2527	1.74
AI846148	32.8354	18.4109	1.74
Dennd6a	20.9143	11.5746	1.74
Mcee	41.2304	23.2453	1.74
Dot1l	4.25353	2.01769	1.74
Fhl3	1.80776	0.613066	1.74
Csad	13.7391	7.46953	1.74
Prr7	2.56627	1.04933	1.74
Dram1	2.12151	0.793775	1.74
Cd3eap	15.5727	8.5274	1.74
Copg2	165.438	94.6922	1.74
Kdm3b	6.63876	3.39268	1.74
Mira	8.84418	4.6617	1.74
Slc7a1	7.65904	3.98112	1.74
Sin3b	228.553	131.069	1.74
9130015A21Rik	0.738094	0	1.74
Ablim1	7.72887	4.02315	1.74
Spata24	23.0714	12.854	1.74
Zfp711	6.39034	3.25527	1.74
Pnrc1	84.2095	48.0696	1.74
Cntln	2.19309	0.839078	1.74
Immp2l	6.71793	3.44691	1.74
Syn2	0.734904	0	1.73
Fam160b1	7.44679	3.86946	1.73
Tmem160	162.473	93.3207	1.73
Chchd2	613.635	353.692	1.73
Hist1h4d	346.595	199.615	1.73
Fam183b	1.07581	0.19836	1.73
2200002D01Rik	11.1109	5.99297	1.73
Tiam1	1.70867	0.564295	1.73
Vps28	168.849	97.1367	1.73
Gipc1	251.903	145.137	1.73
Tra2a	38.0283	21.5579	1.73
Dynlrb1	320.431	184.877	1.73
Casq1	0.845523	0.067733	1.73
2700094K13Rik	750.847	433.997	1.73
Ccdc23	159.198	91.6862	1.73
Pla2g10	1.00083	0.157717	1.73
Ubqln2	6.22358	3.18009	1.73
Lrfn1	10.8092	5.83424	1.73
Cd74	0.777157	0.0287277	1.73
Rps15	1339.5	775.368	1.73
Gm10865	3.97944	1.88464	1.73
Npl	20.0302	11.1845	1.73
C330024C12Rik	0.725607	0	1.73
Gpr171	6.47092	3.32962	1.73
Serhl	18.5434	10.3299	1.72
Frg1	96.6266	55.604	1.72
Ndufc2	364.372	211.018	1.72
Bri3	8.32925	4.41389	1.72
Zmat5	86.1911	49.6011	1.72
2310036O22Rik	412.428	239.012	1.72
Rps12	910.255	528.317	1.72
Ralgps2	14.2563	7.86408	1.72
4931406C07Rik	3.62373	1.68646	1.72
Itga2	0.770576	0.029688	1.72
Atp5sl	42.9666	24.5693	1.72
Naa20	126.945	73.4084	1.72
Psmg4	119.313	68.9938	1.72
Ffar4	0.938662	0.12844	1.72
Gypc	62.2499	35.8277	1.72
Mb21d1	2.3904	0.974387	1.72
Clec1a	0.748982	0.0186976	1.72
Rpl13	4517.47	2630.82	1.72
Fbxo11	4.70792	2.32532	1.72
Hoxa7	24.1326	13.642	1.72
Rps19bp1	84.1849	48.6501	1.72
Ccdc6	5.50045	2.78905	1.72
Armcx6	6.68621	3.48171	1.72
Rnf149	44.5009	25.5319	1.71
Ccdc12	185.536	107.778	1.71
Amd1	41.5432	23.8222	1.71
Rad23b	22.9704	12.9898	1.71
Trappc5	61.4758	35.4696	1.71
Zbtb7a	8.84669	4.74801	1.71
Neurl2	5.4899	2.78851	1.71
Gnpda2	17.0845	9.56184	1.71
Lgals8	7.61698	4.0328	1.71
Atp5j2	724.01	422.598	1.71
Ino80	2.04888	0.781355	1.71
Mfsd10	102.119	59.2493	1.71
Arrdc1	35.1723	20.1428	1.71
Pip4k2b	1.25662	0.319457	1.71
Mon2	2.93523	1.30121	1.71
Cotl1	436.21	254.917	1.71
Ago1	2.68886	1.15931	1.71
Tpt1	1299.08	760.315	1.71
Rfx1	3.92574	1.88513	1.71
Rplp2	1697.1	993.993	1.71
Chmp2b	46.2412	26.6826	1.71
Ltbp4	1.7021	0.583602	1.71
Tpgs1	138.137	80.5745	1.71
2300009A05Rik	36.2471	20.8385	1.71
Spef2	1.22547	0.304886	1.71
Nfkbil1	17.8352	10.0444	1.71
Psmb5	838.422	491.313	1.71
Obsl1	24.435	13.9243	1.7
Grn	68.0445	39.5199	1.7
Hist1h4k	0.703869	0	1.7
Rpl19	1947.75	1142.8	1.7
Stx6	62.5626	36.3104	1.7
Ccs	52.5824	30.4524	1.7
Maml1	2.97152	1.33127	1.7
Tmbim4	143.518	83.8353	1.7
2210016L21Rik	42.2397	24.3875	1.7
Tfap2c	1.84403	0.670006	1.7
Fam65a	26.0831	14.9118	1.7
Ccrl2	3.10301	1.41138	1.7
Stard8	3.29618	1.52558	1.7
Dpm3	96.3024	56.2343	1.7
Hsd17b11	3.19439	1.46738	1.7
Znrd1	102.51	59.9176	1.7
Ppp1r37	3.4292	1.6071	1.7
Mef2d	15.2531	8.56847	1.7
Dusp23	9.97413	5.46084	1.7
Nckipsd	7.48265	3.99611	1.7
Elf4	7.79715	4.18292	1.7
Rpl35a	1381.94	814.182	1.7
Ifi27	2.09863	0.826567	1.7
Proser1	7.26923	3.87453	1.7
Ebpl	21.9982	12.5575	1.7
Mlxip	16.5506	9.34736	1.7
Arid4a	3.826	1.84566	1.7
0610012G03Rik	95.7605	56.0773	1.7
Map3k3	37.0274	21.4446	1.69
Gm7367	73.2544	42.8379	1.69
Eml2	3.41832	1.60972	1.69
Rpl9	1393.57	823.048	1.69
Rps29	2135.53	1261.77	1.69
Rpl34-ps1	1267.07	748.546	1.69
Snrpd2	684.96	404.505	1.69
Rps19	2357.59	1393.29	1.69
Sparc	307.218	181.21	1.69
Pnp2	3.16217	1.46161	1.69
2018-03-02	66.5022	38.9249	1.69
Gas6	3.10942	1.43075	1.69
Ppp1r12c	37.6055	21.8357	1.69
N6amt1	10.7063	5.92457	1.69
Luc7l2	12.0438	6.71613	1.69
Zyx	176.89	104.282	1.69
Pxmp2	17.7341	10.0933	1.69
C330004P14Rik	0.688526	0	1.69
Psme1	190.359	112.331	1.69
Dnajc17	20.845	11.9386	1.69
Kif21b	1.84071	0.682659	1.69
Prrc2c	7.13664	3.8201	1.69
Rps23	1044.21	618.336	1.69
Actb	3807.71	2256.47	1.69
Lst1	35.3765	20.5621	1.69
Ndufa2	372.439	220.356	1.69
Pxn	28.2106	16.316	1.69
5930412G12Rik	1.53803	0.50496	1.69
Adrbk1	41.449	24.1822	1.69
Rbm25	28.378	16.4298	1.69
Chn2	8.27491	4.50342	1.69
Fmnl2	1.71888	0.613447	1.69
Rpl18	2009.46	1192.07	1.69
Rasal2	2.26422	0.937137	1.69
Tcn2	40.9707	23.9128	1.68
Amz1	2.86761	1.29574	1.68
Slc31a2	16.5757	9.4361	1.68
1700063D05Rik	1.09476	0.244065	1.68
Skap2	65.2362	38.3471	1.68
B230217O12Rik	1.21111	0.313602	1.68
Ndufa5	201.066	119.062	1.68
Nid1	27.1717	15.7424	1.68
Sh3glb1	34.0238	19.8186	1.68
Sptan1	11.2304	6.27034	1.68
Ptrh1	7.4407	4.0182	1.68
4930404N11Rik	9.09454	5.00229	1.68
Il4ra	11.9547	6.7035	1.68
Npm3	24.5253	14.184	1.68
Mif	3890.03	2313.65	1.68
Ropn1l	5.4721	2.85045	1.68
Tmed3	78.5109	46.3185	1.68
Tln2	1.72804	0.623591	1.68
Inafm1	13.3665	7.55079	1.68
Cmas	125.769	74.466	1.68
Orai3	44.5646	26.1262	1.68
Pcdhga12	2.84128	1.28712	1.68
Ppp3ca	18.6501	10.7052	1.68
Sytl4	2.77147	1.24673	1.68
Fabp4	0.678098	0	1.68
Pomp	517.707	308.132	1.68
Abhd11	89.3179	52.8302	1.68
1190007I07Rik	53.4819	31.4733	1.68
Hist1h1b	51.2352	30.1394	1.68
2900060B14Rik	3.22594	1.51954	1.68
Sf3b5	555.173	330.612	1.68
Ulk1	11.6132	6.521	1.68
BC048679	2.0005	0.789859	1.68
Zc3h4	4.04053	2.00678	1.68
Zfp948	4.25338	2.13391	1.68
Gfod2	27.7464	16.1496	1.68
Atg16l2	4.34885	2.19168	1.68
Camk2a	1.39908	0.432643	1.67
Spata6	14.7552	8.40942	1.67
Nubpl	26.1236	15.2119	1.67
Gm8817	0.672863	0	1.67
Fbxl19	4.80417	2.47083	1.67
Uqcrb	547.426	327.026	1.67
Ndufa4	828.807	495.414	1.67
Rap2b	15.1138	8.643	1.67
Rhbdf1	19.7352	11.4096	1.67
Oxld1	13.5138	7.68688	1.67
Zfp36l1	18.5224	10.6849	1.67
Sash1	0.981418	0.186043	1.67
Nfya	3.15164	1.48539	1.67
C230037L18Rik	0.670389	0	1.67
Ddrgk1	60.1703	35.622	1.67
Wwtr1	11.4666	6.4637	1.67
Hnrnpul2	3.64981	1.78399	1.67
Bloc1s1	145.493	86.7194	1.67
Osbpl10	1.90505	0.739644	1.67
Anapc16	56.8996	33.6803	1.67
Lamtor4	67.3311	39.9414	1.67
Ndufb7	402.342	240.74	1.67
Tram2	4.04173	2.02196	1.67
D8Ertd738e	311.108	186.105	1.67
Zfp628	1.67895	0.606828	1.67
Sesn1	20.9905	12.1965	1.67
1700124L16Rik	2.05775	0.835338	1.67
Mri1	69.1705	41.1209	1.67
Rhox7a	0.665926	0	1.67
Cxxc5	75.0172	44.6326	1.67
Crtc1	5.23702	2.74421	1.67
Itgb3	14.3584	8.22079	1.67
Mipol1	5.21508	2.73149	1.67
Slc22a4	2.47454	1.08697	1.66
Dgkh	2.4204	1.05451	1.66
Med6	57.9883	34.4511	1.66
Coro1a	597.035	358.428	1.66
Rpl29	1084.85	651.753	1.66
Pde6h	0.946138	0.169989	1.66
Fam189a2	2.21155	0.930976	1.66
Fars2	31.1514	18.3314	1.66
Gsto1	222.385	133.375	1.66
Evi5	7.39503	4.05022	1.66
0610039H22Rik	0.662143	0	1.66
Tcirg1	14.7027	8.44901	1.66
Npc1	4.21354	2.13763	1.66
Fkbp10	65.0632	38.759	1.66
Micall2	6.29269	3.38938	1.66
2810410L24Rik	4.31234	2.19747	1.66
Hexb	25.5297	14.9687	1.66
Stim2	5.54312	2.93892	1.66
Rps13	1329.55	800.057	1.66
Slc9a1	7.74423	4.26458	1.66
Pdlim1	51.2632	30.4808	1.66
Mthfs	6.67119	3.62131	1.66
Arhgef2	29.6504	17.4668	1.66
Mrgpre	1.85317	0.719159	1.66
Dcaf6	1.93699	0.769965	1.66
Myh9	8.50688	4.72949	1.66
Ece1	18.4607	10.7327	1.66
Gm10336	0.867079	0.125771	1.66
Nudt16l1	201.424	121.074	1.66
C330006A16Rik	10.4384	5.89854	1.66
Mrps28	193.064	116.059	1.66
Rbm38	20.3766	11.899	1.66
Ndufc1	508.335	306.347	1.66
Bad	86.6058	51.8724	1.66
Sp110	5.42404	2.87752	1.66
Fgr	1.49301	0.504894	1.66
Usmg5	1349.07	814.072	1.66
Rpl24	940.399	567.387	1.66
Brk1	298.458	179.828	1.66
Faim	49.3322	29.3986	1.66
Phf7	11.0054	6.2512	1.66
Sema3g	0.65519	0	1.66
Cox6a1	1262.55	762.405	1.66
Ins2	0.655085	0	1.66
Slc46a3	2.06793	0.854413	1.65
Hist1h3d	5.67769	3.03678	1.65
Foxq1	1.07252	0.253573	1.65
Tm2d3	84.1469	50.5027	1.65
Edf1	459.759	277.733	1.65
H2afx	817.328	494.214	1.65
Ifngr2	27.0891	16.0014	1.65
Nlrc3	1.69704	0.632762	1.65
Msn	109.305	65.7853	1.65
Slc12a2	8.23843	4.60376	1.65
2500002B13Rik	4.91858	2.5906	1.65
Tmbim6	51.5984	30.9242	1.65
Peg12	6.29781	3.42943	1.65
Sdhaf4	61.9803	37.2265	1.65
Cacnb2	1.86506	0.7391	1.65
Rangrf	150.438	90.9572	1.65
Fbxo36	6.44959	3.52386	1.65
Fn1	48.9767	29.3497	1.65
Card6	0.64655	0	1.65
Setd1b	1.27674	0.384026	1.65
Klhl36	14.7145	8.55311	1.64
Tmed9	149.418	90.4485	1.64
Lipa	16.1173	9.41065	1.64
Elf2	17.0684	9.99091	1.64
Gstm2	28.4074	16.8944	1.64
Ankrd17	7.17702	3.97771	1.64
Ezh1	3.57429	1.7847	1.64
Med10	162.099	98.3013	1.64
Sh3d19	2.68266	1.24259	1.64
Lgals3	4.23509	2.18797	1.64
Atp6v0b	239.396	145.492	1.64
Hapln3	10.2059	5.82866	1.64
Scoc	23.66	14.0295	1.64
2010109A12Rik	0.927673	0.175356	1.64
Zfp91Cntf	8.86102	5.01288	1.64
Alg10b	5.10485	2.72316	1.64
Calhm2	8.95768	5.07313	1.64
Atp5k	966.618	589.249	1.64
Eif4ebp3	4.08753	2.10368	1.64
Emc8-1190005i06rik	6.78913	3.75223	1.64
2410018L13Rik	7.43035	4.14441	1.64
Rpl8	1923.64	1173.82	1.64
Snhg8	5.09519	2.72187	1.64
Stra13	164.762	100.327	1.64
Afp	1.03124	0.241809	1.64
2810428I15Rik	171.022	104.208	1.64
Csnk2a1	16.3972	9.64156	1.63
Uqcc3	88.6243	53.856	1.63
Dnaaf3	2.63744	1.22652	1.63
Vps36	69.2698	42.0229	1.63
Cep164	2.47351	1.12747	1.63
Rreb1	3.82518	1.95665	1.63
Mex3a	7.48082	4.1968	1.63
Rnf44	13.491	7.88142	1.63
Nek6	32.2399	19.3738	1.63
Aph1a	54.8426	33.2322	1.63
Rps8	1240.16	759.935	1.63
Tecpr1	6.1959	3.41292	1.63
Mylk	2.48353	1.13653	1.63
Nsmce2	83.9533	51.1153	1.63
Mrpl38	164.734	100.674	1.63
Rpl37a	1761.87	1080.54	1.63
Scgb3a2	0.629949	0	1.63
Zfp687	12.1149	7.04702	1.63
Smim6	1.69979	0.656591	1.63
Ddah1	10.8905	6.29689	1.63
Rps24	658.481	403.781	1.63
Pinx1	19.0378	11.3007	1.63
Msl1	11.5677	6.71567	1.63
Snrpf	232.874	142.586	1.63
Nanog	2.01526	0.851444	1.63
Cers5	56.2538	34.1585	1.63
Ndufa3	567.689	348.233	1.63
Cox7b	189.108	115.767	1.63
Sec61b	485.098	297.699	1.63
Gm561	37.4304	22.6185	1.63
Map3k14	0.777751	0.092784	1.63
Tomm6	184.655	113.125	1.63
Ten1	87.2124	53.2347	1.63
Pmf1	215.929	132.375	1.63
Tspan17	5.07299	2.7348	1.63
Rps26	1338.61	823.037	1.63
Ost4	472.046	289.997	1.63
Gpsm3	14.333	8.43371	1.63
Luc7l3	13.669	8.02627	1.63
Map3k10	8.55128	4.87772	1.62
Ddx3y	3.06794	1.50401	1.62
Scnm1	56.958	34.676	1.62
2610507I01Rik	3.51409	1.7787	1.62
Adat2	7.96491	4.51848	1.62
Rab17	1.35233	0.448064	1.62
Degs1	76.4987	46.7076	1.62
Bcat2	93.4219	57.1328	1.62
3110040N11Rik	35.0372	21.1992	1.62
Ebi3	12.0205	7.02202	1.62
Wnk1	5.12338	2.77442	1.62
Rps10	1440.81	887.968	1.62
Prr12	1.9323	0.808041	1.62
Ufc1	131.985	81.0171	1.62
Zdhhc9	14.0559	8.2875	1.62
Tmem198b	13.458	7.91956	1.62
Adgrl1	3.25616	1.62607	1.62
Uqcrh	479.007	295.224	1.62
Pstpip1	17.8129	10.6144	1.62
Hecw2	2.11509	0.923335	1.62
Rpl10l	0.618736	0	1.62
Acyp2	6.75992	3.79781	1.62
Rpl28	1160.48	717.149	1.62
Sdhaf1	72.5125	44.4661	1.62
Casp7	27.1739	16.4276	1.62
Atp5d	810.428	501.112	1.62
Nans	82.4608	50.668	1.62
Slc18a2	9.18717	5.30729	1.62
Arpc2	348.633	215.474	1.62
Elovl1	130.114	80.1829	1.62
Cd79b	18.7755	11.2476	1.61
Cd302	19.7552	11.8544	1.61
Cox5b	559.602	346.388	1.61
Slk	9.78907	5.68879	1.61
Ube2z	22.8367	13.7782	1.61
Wfdc15a	0.612625	0	1.61
Utp11l	117.616	72.5573	1.61
Pcbp2	78.1345	48.098	1.61
Idh2	498.871	309.213	1.61
Hgf	3.99021	2.09699	1.61
Nabp2	139.68	86.3225	1.61
Sparcl1	7.56726	4.31841	1.61
Ppt2	19.7811	11.9086	1.61
Deptor	1.74417	0.704634	1.61
Sft2d1	63.494	39.0631	1.61
Upf3b	4.50071	2.41726	1.61
Rai1	5.87749	3.27517	1.61
Hist1h2af	4.19311	2.22821	1.61
Cox6b1	1088.75	676.5	1.61
A930006K02Rik	2.86971	1.40595	1.61
Gm29766	9.12574	5.29678	1.61
Ak2	197.589	122.512	1.61
Setd7	1.91922	0.815632	1.61
Lrrfip1	21.1749	12.7923	1.61
Ebf3	0.878955	0.168792	1.61
Ldb1	63.4811	39.1188	1.61
Uprt	2.32594	1.06955	1.61
Pigx	100.396	62.1061	1.61
Fah	7.75189	4.447	1.61
Timm10	111.342	68.9447	1.61
1110012L19Rik	35.3986	21.6649	1.61
Mrpl47	64.1627	39.5853	1.61
L3mbtl3	4.95433	2.70871	1.61
Tmem223	199.242	123.725	1.61
Commd1	216.278	134.366	1.61
Prdx4	298.48	185.615	1.6
Rnaseh2a	70.2629	43.4107	1.6
Rgs19	91.6124	56.7328	1.6
Samd10	11.7547	6.95134	1.6
Coa3	354.148	220.447	1.6
Acads	43.6635	26.8506	1.6
Lhpp	21.6939	13.1547	1.6
Rftn2	3.12705	1.57448	1.6
Pura	5.71271	3.18751	1.6
Foxa3	0.602356	0	1.6
Prdm1	1.2795	0.423301	1.6
Ptpn1	43.7991	26.977	1.6
Acp6	33.3432	20.4487	1.6
Sav1	5.52791	3.077	1.6
Ramp3	4.71647	2.57043	1.6
Kpnb1	52.4029	32.3604	1.6
Cdk1	151.266	94.125	1.6
Rps2	4016.22	2508.78	1.6
Tpm3	611.703	381.838	1.6
Mbip	12.5319	7.45521	1.6
Ahr	2.07133	0.919085	1.6
Itpr2	0.821812	0.138408	1.6
Eif3k	448.966	280.227	1.6
Plekhg5	4.14041	2.21404	1.6
Tspan15	11.5325	6.83631	1.6
Cgrrf1	28.2879	17.3187	1.6
Tbca	204.817	127.74	1.6
Ywhab	219.445	136.905	1.6
Aoah	1.64941	0.657605	1.6
Haus4	88.3856	54.928	1.6
Lmf1	28.9081	17.7156	1.6
Gsta4	53.8628	33.3365	1.6
Cdk5rap1	21.0751	12.8207	1.6
Rab11fip3	9.04258	5.28753	1.6
Hist1h2bb	2.38284	1.11796	1.6
Gm20735	1.28515	0.43071	1.6
Siah2	16.1345	9.72883	1.6
Dlgap4	37.1998	22.9196	1.6
1110065P20Rik	74.4574	46.2497	1.6
Samd3	0.596829	0	1.6
Med25	75.2466	46.7511	1.6
Calm1	333.084	208.268	1.6
Pop7	109.482	68.2177	1.6
Gm15772	1567.56	981.739	1.6
1700066B19Rik	0.766996	0.10708	1.6
Hspb9	1.01898	0.265192	1.6
Smco4	17.0403	10.3066	1.6
Bod1	114.559	71.4447	1.6
Pip4k2a	24.9647	15.2795	1.59
Cfdp1	196.9	123.116	1.59
Dppa2	0.703176	0.0690913	1.59
Nradd	30.7796	18.9497	1.59
Sla	21.0035	12.8204	1.59
Dram2	14.7156	8.87404	1.59
Pced1b	2.29308	1.06903	1.59
Arid5b	4.87901	2.69386	1.59
Grp	0.591492	0	1.59
Sap25	0.591145	0	1.59
Neurl4	5.51607	3.09529	1.59
Emc2	57.5117	35.7751	1.59
Armc7	6.34799	3.61942	1.59
Chchd7	171.895	107.759	1.59
2700099C18Rik	4.60995	2.52928	1.59
Smap2	17.3707	10.5594	1.59
Rpl23a	1486.88	935.391	1.59
Zswim7	23.4246	14.374	1.59
Litaf	91.4472	57.1937	1.59
Mvb12a	101.642	63.6154	1.59
Ndufa6	249.417	156.687	1.59
Malsu1	75.6218	47.2556	1.59
Cnpy3	80.4884	50.3283	1.59
Fahd1	15.3598	9.30797	1.59
Smc4	33.7123	20.8754	1.59
3110062M04Rik	10.0906	5.99219	1.59
Aipl1	0.854807	0.169817	1.59
Tnip3	0.688518	0.064945	1.59
Gm10638	2.85319	1.43087	1.59
Epn1	5.08068	2.83653	1.58
Ndufs6	429.744	270.776	1.58
Slco4a1	10.1863	6.05923	1.58
Atf5	1.22022	0.401122	1.58
Lsm7	517.962	326.535	1.58
Nxt1	197.246	124.133	1.58
Lims1	55.384	34.5956	1.58
Itm2b	295.511	186.219	1.58
Gm12191	880.513	555.652	1.58
Dtx3l	2.63569	1.2966	1.58
Lamtor1	186.889	117.727	1.58
Rpl32	2716.4	1716.14	1.58
Mtx1	125.782	79.1659	1.58
Vdac1	340.991	215.274	1.58
Tor4a	21.0183	12.9252	1.58
Atn1	2.45769	1.1874	1.58
Ndufb6	379.077	239.445	1.58
Anapc11	47.3369	29.5804	1.58
Eif2s3y	10.2839	6.13894	1.58
Ndel1	35.6552	22.1912	1.58
Mllt4	5.5788	3.16276	1.58
Paqr4	12.1727	7.33913	1.58
Uba52	2131.58	1349.38	1.58
Nanos3	2.28079	1.0776	1.58
Nsmce1	175.234	110.621	1.58
Hist1h2bm	6.38056	3.67561	1.58
Cnot6l	3.93124	2.12425	1.58
Plekhg1	1.64254	0.675096	1.58
Slx1b	4.69341	2.60939	1.58
Scaf1	13.9949	8.50918	1.58
Sigmar1	101.548	64.0341	1.58
Ifi27l2a	0.576749	0	1.58
Gm15421	3.62266	1.93192	1.58
Dhrs7b	47.5975	29.8265	1.58
Rpl11	1127.83	715.049	1.58
Tmsb15l	3.93001	2.12737	1.58
Aes	154.405	97.5863	1.58
Itm2a	106.054	66.9255	1.58
Cytl1	1.13582	0.355446	1.58
Osgep	113.275	71.5249	1.58
Tnfaip8	31.2102	19.4464	1.58
F2	0.574029	0	1.57
Cox7c	452.044	286.916	1.57
Hscb	44.8184	28.1248	1.57
Acot9	32.7878	20.4775	1.57
Rsbn1l	2.2647	1.07538	1.57
Tnfrsf26	0.6237	0.0322472	1.57
Bcl2l12	63.3988	39.945	1.57
Arhgef1	59.9244	37.7473	1.57
Cd2ap	3.19027	1.66525	1.57
Hist1h2ab	11.0547	6.66956	1.57
Ssu72	187.181	118.729	1.57
Bcl2l14	1.49516	0.587603	1.57
Plcg2	52.3097	32.93	1.57
Trappc6a	126.913	80.4245	1.57
Ceacam1	1.29526	0.461119	1.57
Nfatc2	0.968418	0.253535	1.57
Acot8	21.1763	13.1258	1.57
Zfp704	3.78789	2.05055	1.57
Rps14	2297.89	1464.13	1.57
Zcchc14	2.06604	0.954144	1.57
Mrpl52	186.418	118.458	1.57
Stard3	42.7138	26.8677	1.57
Vsig2	0.568227	0	1.57
Prdx6	422.557	269.131	1.57
Kmt2b	2.62762	1.31394	1.57
1700016K19Rik	1.0078	0.280866	1.57
Thyn1	91.2403	57.8657	1.57
Smdt1	370.639	236.206	1.57
Ndufaf2	75.8348	48.0603	1.57
Sertad2	4.71289	2.64953	1.57
Ndufa7	427.452	272.711	1.57
Pdcd5	265.944	169.578	1.56
Rpl22l1	259.54	165.515	1.56
Lrrc29	1.61794	0.67348	1.56
Hspb11	16.6957	10.3121	1.56
Acsf3	10.1388	6.12134	1.56
Fam78a	3.07938	1.6104	1.56
Nsmf	10.2567	6.2033	1.56
Stard4	9.86672	5.95517	1.56
Haghl	37.0464	23.3517	1.56
Rpl41	3678.24	2354.33	1.56
Ndrg1	8.29923	4.95373	1.56
Nrros	78.4413	49.864	1.56
Uvrag	15.7178	9.70416	1.56
Insl3	0.965106	0.258292	1.56
Rpl27	1324.25	847.663	1.56
Romo1	426.821	272.995	1.56
Bcl3	6.6992	3.93144	1.56
Rps27l	1006.42	644.386	1.56
Wdr59	2.14692	1.01616	1.56
Qprt	9.94941	6.01526	1.56
Pbx2	17.939	11.1362	1.56
Rpl37	326.232	208.707	1.56
Plau	0.869878	0.198491	1.56
Bet1l	14.3108	8.8147	1.56
Timm10b	79.9576	50.9099	1.56
Aida	8.52315	5.10835	1.56
Atp5g2	745.618	477.906	1.56
Rad50	6.93908	4.09251	1.56
Ceacam10	0.732711	0.111457	1.56
Pcdhgb2	1.10248	0.349477	1.56
1110038B12Rik	44.2514	28.0581	1.56
Smim4	59.803	38.0451	1.56
Znrd1as	3.87628	2.1321	1.56
Wwox	6.77878	3.99787	1.56
Rps27a	1298.79	834.145	1.56
Fnbp1l	4.87448	2.77464	1.56
Rcbtb2	76.1794	48.6041	1.56
Capn3	2.03139	0.948496	1.56
6330418K02Rik	3.44499	1.85836	1.56
1700065D16Rik	1.29438	0.476232	1.55
Dnajc24	29.9927	18.9439	1.55
Cuedc2	105.762	67.7297	1.55
Mrrf	31.186	19.7244	1.55
Bmp1	17.3029	10.7878	1.55
Abca1	1.97822	0.918297	1.55
Bambi	22.1017	13.8827	1.55
Mtcp1	2.67216	1.36614	1.55
Ccdc166	7.35365	4.38429	1.55
Herc2	3.06843	1.62252	1.55
Prkab1	75.0268	48.0349	1.55
Limd2	205.711	132.351	1.55
Gmpr2	79.8767	51.1793	1.55
Ccnyl1	9.6269	5.85823	1.55
Commd4	106.309	68.2537	1.55
Hypk	324.847	209.414	1.55
Alkbh7	45.7276	29.1863	1.55
Cox7a2	395.576	255.247	1.55
Akip1	27.9804	17.7259	1.55
2010107E04Rik	641.095	413.933	1.55
Inpp5d	16.4583	10.2819	1.55
Hexim1	6.91414	4.11428	1.55
Hcls1	12.0283	7.42006	1.55
Aoc1	0.857628	0.200615	1.55
Fis1	323.039	208.453	1.55
Rexo1	12.4747	7.71009	1.55
Atp5l	598.748	386.696	1.55
Polr2k	119.839	77.1237	1.55
Atp5j	905.914	585.36	1.55
Mafb	10.9809	6.7462	1.55
Cox7a2l	169.246	109.072	1.55
Kif1c	0.884122	0.21826	1.55
Ppia	9236.07	5972.9	1.55
Camta1	11.9315	7.36347	1.55
Slfn3	0.907143	0.233455	1.55
3010026O09Rik	22.1227	13.9561	1.55
Cks1b	741.998	479.756	1.55
Abcc3	1.27526	0.473091	1.54
Trim30a	1.95236	0.912048	1.54
Bmx	0.764174	0.142679	1.54
Gm15441	1.01472	0.304993	1.54
Lrp5	1.56747	0.665572	1.54
Sap30l	20.2236	12.7682	1.54
Ehbp1l1	22.0563	13.9588	1.54
Gpr143	0.541293	0	1.54
Skp1a	625.743	405.655	1.54
Snrnp27	97.6223	63.0092	1.54
Mrpl13	232.083	150.29	1.54
Spink1	0.54053	0	1.54
Akap12	4.29563	2.43805	1.54
Med9os	1.84192	0.845072	1.54
Atxn2l	16.7924	10.555	1.54
Lage3	120.471	77.9013	1.54
Bcl7c	90.6712	58.5632	1.54
Mllt6	0.993036	0.295125	1.54
Dupd1	0.538511	0	1.54
Pvrl2	94.8136	61.2919	1.54
Srrm1	29.5639	18.8723	1.54
Snx22	92.0674	59.5191	1.54
Llph	109.522	70.8781	1.54
Polr2e	464.952	302.053	1.54
0610037L13Rik	53.6103	34.5194	1.54
Dhrsx	30.2978	19.3621	1.54
Pnpla2	25.091	15.9752	1.54
Slc5a11	1.63746	0.716032	1.54
Fosl2	1.11739	0.377968	1.54
Ndufa12	559.18	363.577	1.54
Ndufb8	800.354	520.598	1.54
Tomm7	92.8358	60.0882	1.54
Mrpl43	118.211	76.6085	1.54
Atic	42.4241	27.2809	1.54
Rps18	2106.18	1371.51	1.54
Crebbp	5.61227	3.30701	1.54
Mettl1	52.5271	33.8731	1.53
P2rx2	0.534653	0	1.53
Bcorl1	1.17298	0.415944	1.53
Gm10094	461.641	300.587	1.53
Pla2g4a	35.4816	22.7912	1.53
Prdm14	0.533313	0	1.53
Tmem11	105.83	68.6797	1.53
Ptpn14	1.92264	0.906329	1.53
Gbp3	0.785861	0.164931	1.53
Txndc15	68.6093	44.4099	1.53
Trim65	1.88675	0.883675	1.53
Fbxw4	8.71383	5.33874	1.53
Psmg1	181.893	118.348	1.53
Slc39a13	10.897	6.76352	1.53
Art3	2.02467	0.97379	1.53
Nrp	5.56869	3.28756	1.53
Dip2b	5.20486	3.05041	1.53
Ackr1	1.48246	0.620873	1.53
Gnl3	72.8094	47.196	1.53
Rpl18a	1049.64	685.09	1.53
Ech1	112.565	73.1618	1.53
Lepr	0.727525	0.128214	1.53
Spag7	166.482	108.386	1.53
Hexa	103.753	67.4348	1.53
Ptpn4	1.77315	0.811865	1.53
Rpl39	978.022	638.751	1.53
P2ry6	0.82656	0.193658	1.53
Gm10012	6.1134	3.64985	1.53
Mrpl54	294.974	192.511	1.53
Nenf	69.3155	44.985	1.53
Asap2	2.99848	1.61511	1.53
Kifc5b	2.20822	1.09891	1.53
[truncated: 21,066 more rows]
